# Supplementary material for: Role and effects of zinc supplementation in HIV-infected patients with immunovirological discordance: A randomized, double blind, case control study
Source: PLoS One. 2021 Jan 22;16(1):e0244823. doi: 10.1371/journal.pone.0244823 (PMC7822263; doi:10.1371/journal.pone.0244823)
Supplement: S1 Data — (DO) [file pone.0244823.s001.do]

/*Tabla 1*/

by ivd, sort : tab1 sexo
tab ivd sexo, exact

swilk edad
tabstat edad, stat(mean p50 sd) by(ivd)
ttest edad, by(ivd)

swilk tiempo_dg_iniciotar tiempo_en_tar
tabstat tiempo_desde_diag tiempo_en_tar, stat(p50 p25 p75) by(ivd)
ranksum tiempo_desde_diag, by(ivd)
ranksum tiempo_en_tar, by(ivd)

by ivd, sort : tab1 vhb
tab ivd vhb, exact

by ivd, sort : tab1 vhc
tab ivd vhc, exact

swilk cd4_basal
tabstat cd4_basal, stat(p50 p25 p75) by(ivd)
ranksum cd4_basal, by(ivd)

gen delta_cd4=cd4_final-cd4_basal
swilk delta_cd4
tabstat delta_cd4, stat(p50 p25 p75) by(ivd)
ranksum delta_cd4, by(ivd)

swilk cd4_final
tabstat cd4_final, stat(p50 p25 p75) by(ivd)
ranksum cd4_final, by(ivd)

swilk ingesta_zinc
tabstat ingesta_zinc, stat(p50 p25 p75) by(ivd)
ranksum ingesta_zinc, by(ivd)

swilk imc
tabstat imc, stat(p50 p25 p75) by(ivd)
ranksum imc, by(ivd)

swilk zinc_basal_dl
tabstat zinc_basal_dl, stat(mean sd) by(ivd)
ranksum zinc_basal_dl, by(ivd)

gen hipo=zinc_basal_dl
recode hipo (min/74.9=1) (75/max=0)
by ivd, sort : tab1 hipo
tab ivd hipo, exact


/*Tabla 2*/

by hipo, sort : tab1 sexo if ivd==1
tab hipo sexo if ivd==1, exact

tabstat edad if ivd==1, by(hipo) stat(p50 p25 p75)
ranksum edad if ivd==1, by(hipo)

tabstat tiempo_desde_diag tiempo_en_tar if ivd==1, by(hipo) stat(p50 p25 p75)
ranksum tiempo_desde_diag if ivd==1, by(hipo)
ranksum tiempo_en_tar if ivd==1, by(hipo)

by hipo, sort : tab1 vhb if ivd==1
tab hipo vhb if ivd==1, exact

by hipo, sort : tab1 vhc if ivd==1
tab hipo vhc if ivd==1, exact

tabstat cd4_basal imc ingesta_zinc zinc_basal_dl if ivd==1, by(hipo) stat(p50 p25 p75)
ranksum cd4_basal if ivd==1, by(hipo)
ranksum imc if ivd==1, by(hipo)
ranksum ingesta_zinc if ivd==1, by(hipo)
ranksum zinc_basal_dl if ivd==1, by(hipo)


/*Tabla 3*/

tab zinc if ivd==1

by zinc, sort : tab1 sexo if ivd==1
tab zinc sexo if ivd==1, exact

tabstat edad if ivd==1, by(zinc) stat(p50 p25 p75)
ranksum edad if ivd==1, by(zinc)

tabstat tiempo_en_tar if ivd==1, by(zinc) stat(p50 p25 p75)
ranksum tiempo_en_tar if ivd==1, by(zinc)

by zinc, sort : tab1 vhb if ivd==1
tab zinc vhb if ivd==1, exact

by zinc, sort : tab1 vhc if ivd==1
tab zinc vhc if ivd==1, exact

tabstat imc if ivd==1, by(zinc) stat(p50 p25 p75)
ranksum imc if ivd==1, by(zinc)

tabstat cd4_basal if ivd==1, by(zinc) stat(p50 p25 p75)
ranksum cd4_basal if ivd==1, by(zinc)

tabstat cd4_final if ivd==1, by(zinc) stat(p50 p25 p75)
ranksum cd4_final if ivd==1, by(zinc)

tabstat delta_cd4 if ivd==1, by(zinc) stat(p50 p25 p75)
ranksum delta_cd4 if ivd==1, by(zinc)

tabstat ingesta_zinc if ivd==1, by(zinc) stat(p50 p25 p75)
ranksum ingesta_zinc if ivd==1, by(zinc)

by zinc, sort : tab1 hipo if ivd==1
tab zinc hipo if ivd==1, exact

tabstat zinc_basal_dl if ivd==1, by(zinc) stat(p50 p25 p75)
ranksum zinc_basal_dl if ivd==1, by(zinc)

tabstat zinc_4_dl if ivd==1, by(zinc) stat(p50 p25 p75)
ranksum zinc_4_dl if ivd==1, by(zinc)

tabstat delta_cd4 if ivd==1, by(zinc) stat(mean)
power twomeans 53.38095 40.05556, n1(19) n2(21)


/*Tabla 4*/

tab hipo if zinc==1

tabstat cd4_basal cd4_final delta_cd4 if zinc==1, by(hipo) stat(p50 p25 p75)
ranksum cd4_basal if zinc==1, by(hipo)
ranksum cd4_final if zinc==1, by(hipo)
ranksum delta_cd4 if zinc==1, by(hipo)
